# Supplementary material for: Dental Pulp Stem Cells Modulate Inflammasome Pathway and Collagen Deposition of Dermal Fibroblasts
Source: Cells. 2024 May 14;13(10):836. doi: 10.3390/cells13100836 (PMC11120068; doi:10.3390/cells13100836)
Supplement: Supplementary file 1 [file cells-13-00836-s001.zip]

Archive with 1 entries (1 files):
- cells-2914504-supplementary.pdf
